# Supplementary material for: Non-Invasive Evaluation of Intradiscal Deformation during Axial Loading of the Spine Using Deformation-Field Magnetic Resonance Imaging: A Potential Tool for Micro-Instability Measurements
Source: J Clin Med. 2022 Aug 10;11(16):4665. doi: 10.3390/jcm11164665 (PMC9410209; doi:10.3390/jcm11164665)
Supplement: Supplementary file 1 [file jcm-11-04665-s001.zip]

Archive with 2 entries (2 files):
- Suplementary Table S1 .pdf
- Suplementary Table S2.pdf
